# Supplementary material for: Alternative C3 Complement System: Lipids and Atherosclerosis
Source: Int J Mol Sci. 2021 May 12;22(10):5122. doi: 10.3390/ijms22105122 (PMC8151937; doi:10.3390/ijms22105122)
Supplement: Supplementary file 1 [file ijms-22-05122-s001.zip]

Archive with 1 entries (1 files):
- ijms-1206511-supplementary.pdf
